# Supplementary material for: Prevalence of Multiple Chemical Sensitivity in Canada Between 2000 and 2020
Source: Int J Environ Res Public Health. 2026 Feb 13;23(2):236. doi: 10.3390/ijerph23020236 (PMC12940565; doi:10.3390/ijerph23020236)
Supplement: Supplementary file 1 [file ijerph-23-00236-s001.zip]

Archive with 1 entries (1 files):
- ijerph-4107102-supplementary.xlsx
