# Supplementary material for: Prevalence of Multiple Chemical Sensitivity in Canada Between 2000 and 2020
Source: Int J Environ Res Public Health. 2026 Feb 13;23(2):236. doi: 10.3390/ijerph23020236 (PMC12940565; doi:10.3390/ijerph23020236)
Supplement: Supplementary file 1 [file ijerph-23-00236-s001.zip › ijerph-4107102-supplementary.xlsx]

## Sheet: Data 1
	Table S1. Percentage of People Diagnosed with MCS from 2000 - 2020 in Canada
	Year	Canadian Population	Total MCS Cases			Males with MCS			Females with MCS
			N	CI_Low	CI_High	N	CI_Low	CI_High	N	CI_Low	CI_High
	2000-2001	25778507	475972	446458	505486	140028	124467	155589	335943	310629	361258
	2003	26522350	643251	610462	676039	180359	160763	199955	462892	435608	490176
	2005	26522350	598682	567359	630005	165292	148763	181821	433390	406255	460525
	2010	28831076	800562	736027	865097	220871	186465	255277	579691	524879	634504
	2014	30102741	722630	664393	780867	186169	158924	213414	536461	486780	586142
	2015-2016	30544219	977028	924196	1029859	277302	249715	304889	699725	654281	745169
	2020	32165545	1130801	1035883	1225720	315149	260044	370254	815652	739002	892302
	Table S2. Percentage of People Diagnosed with MCS for survey cycle 2000-2020 in Canada and breakdown of MCS cohort by sex
	Prevalence	N (%)	Range	Percentage	Pct_CI_LOW	Pct_CI_High
	Canadian Population	32165545
	Total MCS Cohort	1130801	2.4 – 6.8 a	3.51557	3.2323	3.8227
	Male (% of cohort)	315149		27.9	24.1	32
	Female (% of cohort)	815652		72.1	68	75.9
	Note: a describes the range (%) between the lowest reporting province of 2020 (Alberta) and the highest (Nova Scotia)

## Sheet: Data 2
																									i
	Table S3. Prevalence of multiple chemical sensitivity (MCS) in Canada and by province (2000 – 2020)
	Region	2000-2001*						2003						2005						2010						2014						2015						2016						2020
		n	n_ci_low	n_ci_high	%	%_ci_low	%_ci_high	n	n_ci_low	n_ci_high	%	%_ci_low	%_ci_high	n	n_ci_low	n_ci_high	%	%_ci_low	%_ci_high	n	n_ci_low	n_ci_high	%	%_ci_low	%_ci_high	n	n_ci_low	n_ci_high	%	%_ci_low	%_ci_high	n	n_ci_low	n_ci_high	%	%_ci_low	%_ci_high	n	n_ci_low	n_ci_high	%	%_ci_low	%_ci_high	n	n_ci_low	n_ci_high	%	%_ci_low	%_ci_high
	Canada	475972	446458	505486	1.8	1.7	2	643251	610462	676039	2.4	2.3	2.6	598682	567359	630005	2.2	2.1	2.3	800562	736027	865097	2.8	2.6	3	722630	664393	780867	2.4	2.2	2.6	940516	869187	1011844	3.1	2.9	3.4	1008393	929801	1086984	3.3	3	3.6	1130801	1035883	1225720	3.5	3.2	3.8
	Newfoundland	5224 E	3406	7042	1.1 E	0.8	1.6	9930	7029	12832	2.2	1.6	2.9	10663	7778	13548	2.4	1.8	3.1	12138 E	7993	16284	2.7 E	1.9	3.8	7592 E	4840	10345	1.7 E	1.2	2.4	16255 E	10694	21815	3.6 E	2.5	5	16982 E	10901	23064	3.7 E	2.6	5.3	28527 E	17936	39117	6.2 E	4.3	8.9
	Prince Edward Island	2246 E	1552	2940	1.9 E	1.4	2.6	2652	1917	3387	2.2	1.7	3	2854 E	1809	3898	2.4 E	1.7	3.5	2988 E	1771	4205	2.4 E	1.6	3.7	4455 E	2706	6204	3.6 E	2.4	5.2	2815 E	1619	4011	2.2 E	1.5	3.4	4215 E	2750	5681	3.3 E	2.4	4.7	6342 E	3417	9266	4.6 E	2.9	7.2
	Nova Scotia	23786	18965	28607	3	2.5	3.7	23147	18572	27722	2.9	2.4	3.5	22185	17677	26694	2.8	2.3	3.4	31316 E	21534	41099	3.9 E	2.8	5.3	29449	21485	37413	3.6	2.8	4.8	30437	22747	38127	3.8	2.9	4.8	35005	28144	41867	4.3	3.5	5.2	57529	41258	73801	6.8	5.1	9
	New Brunswick	11057	8597	13516	1.7	1.4	2.2	21348	17190	25505	3.3	2.8	4.1	17887	14122	21652	2.8	2.3	3.5	21829 E	15357	28300	3.4 E	2.5	4.6	25003	19124	30881	3.9	3.1	4.9	31714	23867	39562	4.9	3.8	6.3	22006	16695	27317	3.4	2.7	4.4	41336	29565	53107	6.2	4.6	8.2
	Quebec	166459	148546	184372	2.7	2.4	3	182723	160733	204712	2.9	2.5	3.2	171088	153951	188224	2.6	2.4	2.9	178192	147329	209055	2.6	2.2	3.1	152672	125348	179995	2.2	1.8	2.6	173514	145422	201607	2.5	2.1	2.9	230530	197880	263180	3.2	2.8	3.7	250973	201316	300630	3.4	2.8	4.2
	Ontario	150286	131105	169467	1.5	1.3	1.7	233882	213170	254594	2.3	2.1	2.5	217924	197661	238188	2.1	1.9	2.3	292658	249859	335456	2.6	2.2	3	247278	215472	279085	2.1	1.9	2.4	403837	349569	458104	3.4	3	3.9	404906	342128	467683	3.4	2.9	4	418986	355207	482765	3.3	2.8	3.9
	Manitoba	12025	8854	15196	1.3	1	1.7	17360	12514	22206	1.9	1.4	2.5	15346	11600	19092	1.6	1.3	2.1	31782 E	17937	45628	3.2 E	2.1	5	25138	18445	31832	2.5	1.9	3.2	30336	22931	37741	3	2.3	3.8	30363	21915	38811	2.9	2.2	3.9	38293	27611	48976	3.5	2.7	4.6
	Saskatchewan	11581	8613	14549	1.4	1.1	1.9	17172	13667	20677	2.2	1.8	2.6	17105	14025	20186	2.2	1.8	2.6	23803	17520	30086	2.9	2.2	3.7	25210	19084	31336	2.8	2.2	3.6	31661	22778	40544	3.5	2.7	4.7	27983	20300	35666	3.1	2.4	4.1	37735	27617	47853	4.1	3.1	5.3
	Alberta	41042	33303	48782	1.7	1.4	2	43470	35609	51331	1.7	1.4	2	49050	38228	59871	1.8	1.5	2.3	85525	63259	107791	2.8	2.1	3.6	103586	79583	127589	3	2.4	3.8	81587	64574	98600	2.3	1.9	2.9	89254	70749	107758	2.5	2.1	3.1	87720	67560	107880	2.4	1.9	3
	British Columbia	51209	43604	58815	1.5	1.3	1.7	90278	79714	100841	2.6	2.3	2.9	72598	62198	82997	2	1.8	2.3	115916	91030	140802	3	2.4	3.7	98031	77541	118520	2.5	2	3.1	138360	115533	161187	3.5	2.9	4.1	147149	123213	171086	3.6	3.1	4.3	163361	129102	197620	3.7	3	4.5
	Territories	1056 E	676	1437	1.4 E	1	2	1290 E	855.055	1725	1.8 E	1.3	2.5	1982 E	952	3012	2.6 E	1.5	4.3	4414 E	2935	5893	5.4 E	3.9	7.5	4215	3049	5380	4.5	3.4	5.9	3171	2316	4026	3.4	2.6	4.4	**						n/a
	Note. *Data for the years 2000 and 2001 are combined.** Note data for the Territories is from a combined 2015 and 2016 survey. E - use with caution (data have a coefficient of variation between 15% and 35%)

## Sheet: Data 3
	Table S4. Percentage of People Diagnosed with MCS from 2000 - 2020 in Canada
	Year	Canada	CI_L	CI_H	QI	CV	Male	CI_L	CI_H	QI	CV	Female	CI_L	CI_H	QI	CV		Year	Canadian Population	Total MCS Cases	CI_L	CI_H	QI	Males with MCS	CI_L	CI_H	QI	Females with MCS	CI_L	CI_H	QI
	2000-2001	1.85	1.74	1.96		3.2	1.1	0.99	1.23		5.7	2.57	2.38	2.77		3.8		2000-2001	25787338	475972	446458	505486		140028	124467	155589		335943	310629	361258
	2003	2.42	2.3	2.55		2.6	1.38	1.24	1.54		5.5	3.44	3.24	3.65		3		2003	26555428	643251	610462	676039		180359	160763	199955		462892	435608	490176
	2005	2.21	2.1	2.33		2.7	1.24	1.12	1.37		5.1	3.16	2.96	3.36		3.2		2005	27126166	598682	567359	630005		165292	148763	181821		433390	406255	460525
	2010	2.78	2.56	3.01		4.1	1.55	1.33	1.81		7.9	3.97	3.61	4.36		4.8		2010	28878420	800562	736027	865097		220871	186465	255277	E	579691	524879	634504
	2014	2.4	2.21	2.6		4.1	1.25	1.08	1.45		7.5	3.52	3.21	3.86		4.7		2014	30154392	722630	664393	780867		186169	158924	213414		536461	486780	586142
	2015	3.11	2.88	3.35		3.9	1.91	1.66	2.19		7.1	4.27	3.91	4.67		4.5		2015-2016	30532295	977028	924196	1029859		277302	249715	304889		699725	654281	745169
	2016	3.29	3.05	3.56		4	1.78	1.54	2.05		7.3	4.77	4.36	5.22		4.6		2020	32165500	1130801	1035883	1225720		315149	260044	370254	E	815652	739002	892302
	2020	3.52	3.23	3.82		4.3	1.98	1.66	2.36		8.9	5.02	4.56	5.51		4.8

## Sheet: Data 4
	Table S5. Distribution of males and females with MCS by Province (2020)
	Province	Male (N)	CI_L	CI_H	QI	Female (N)	CI_L	CI_H	QI	Total (N)	CI_L	CI_H	QI	Province	Male %	CI_L	CI_H	QI	CV	Female %	CI_L	CI_H	QI	CV
	British Columbia	38600	21300	56000	E	124700	95000	154500		163400	129100	197600		British Columbia	23.6	15.7	34	E	20.1	76.4	66	84.3		6.2
	Alberta	16900	8800	25100	E	70800	52300	89300		87700	67600	107900		Alberta	19.3	12.2	29.1	E	22.6	80.7	70.9	87.8		5.4
	Saskatchewan	15100	7900	22300	E	22600	15600	29600	E	37700	27600	47900		Saskatchewan	40	27.7	53.8	E	17.3	60	46.2	72.3		11.5
	Manitoba	6300	2700	9800	E	32000	21800	42300	E	38300	27600	49000		Manitoba	16.4	9.2	27.3	E	28.4	83.7	72.7	90.8		5.6
	Ontario	123300	81400	165200	E	295700	247300	344000		419000	355200	482800		Ontario	29.4	22.4	37.7	E	13.4	70.6	62.3	77.6		5.6
	Quebec	69900	45500	94300	E	181100	139900	222300		251000	201300	300600		Quebec	27.9	20.6	36.5	E	14.7	72.2	63.5	79.4		5.7
	New Brunswick	14800	7000	22600	E	26500	17600	35400	E	41300	29600	53100		New Brunswick	35.9	23.3	50.8	E	20.4	64.1	49.2	76.7		11.4
	Nova Scotia	20800	9800	31800	E	36800	24900	48700	E	57500	41300	73800		Nova Scotia	36.1	23.9	50.4	E	19.5	63.9	49.6	76.1		11
	PEI	1700	F	F		4600	2000	7200	E	6300	3400	9300	E	Prince Edward Island	26.9841	F	F	F	36.4	72.2	50.2	87		14
	Newfoundland	7700	2700	12700	E	20800	12200	29500	E	28500	17900	39100	E	Newfoundland	27	14.9	43.7	E	28.4	73	56.3	85.1		10.5
Male (2000-2001)	Female (2000-2001)	Male (2003)				Female (2003)				Male (2005)				Female (2005)						Male (2010)					Male (2014)	Female (2014)	Male (2015-2016)	Female (2015-2016)
7.2	5.1	6.7				4				5.7				3.7						5.1					5.4	3.7	6.7	2.3
13.5	10.4	11.1				8.5				10.4				7.3						13.2					6.8	6.9	11.3	7.3
14.9	15	11.7				12.4				13.9				11.1						13					10.8	9	12.8	11.3
26.8	26.1	23.4				23				24.5				22.7						18.2					8.2	13.8	15.7	17.1
37.6	43.4	47.1				52.1				45.5				55.2						50.5					68.8	66.6	53.8	62.1
Year	Male	Female
2000-2001	7.2	5.1
2000-2001	13.5	10.4
2000-2001	14.9	15
2000-2001	26.8	26.1
2000-2001	37.6	43.4
2003	6.7	4
2003	11.1	8.5
2003	11.7	12.4
2003	23.4	23
2003	47.1	52.1
2005	5.7	3.7
2005	10.4	7.3
2005	13.9	11.1
2005	24.5	22.7
2005	45.5	55.2
2010	5.1	4.5
2010	13.2	5.9
2010	13	10
2010	18.2	20.6
2010	50.5	58.9
2014	5.4	3.7
2014	6.8	6.9
2014	10.8	9
2014	8.2	13.8
2014	68.8	66.6
2015-2016	6.7	2.3
2015-2016	11.3	7.3
2015-2016	12.8	11.3
2015-2016	15.7	17.1
2015-2016	53.8	62.1

## Sheet: Data 5
	Table S6. Prevalence of MCS in Canada by Age and Sex (2000-2001 and 2015-2016)
	Age group	Male (2000-2001)	Female (2000-2001)	Male (2003)	Female (2003)	Male (2005)	Female (2005)	Male (2010)	Female (2010)	Male (2014)	Female (2014)	Male (2015-2016)	Female (2015-2016)
	12 - 19 years	7.3	5.1	6.7	3.9	5.7	3.7	5.1	4.5	5.4	3.7	6.6	2.4
	20 - 29 years	13.4	10.5	11.1	8.5	10.4	7.3	13.3	5.9	6.8	6.9	11.2	7.3
	30 - 39 years	15	15	11.7	12.4	14	11.1	13	10	10.9	9	12.7	11.2
	40 -49 years	26.8	26	23.4	23	24.5	22.7	18.2	20.7	8.2	13.8	15.7	17
	50+ years	37.6	43.4	47.1	52.1	45.5	55.2	50.4	58.9	68.7	66.6	53.7	62.1
	Table S7. Distribution of MCS by Age and Sex in Canada 2000-2001 cycle to 2016 cycle
			Year	Male	CI_L	CI_H	QI	CV	Female	CI_L	CI_H	QI	CV
	2000-2001	12-19	2000-2001	7.3	5	10.3	E	18.5	5.1	3.9	6.7		14
		20-19	2000-2001	13.4	9.9	17.8		15	10.5	8.3	13		11.5
		30-30	2000-2001	15	11.8	18.8		11.9	15	12.8	17.6		8.1
		40-49	2000-2001	26.8	21.7	32.7		10.5	26	22.8	29.6		6.6
		50+	2000-2001	37.6	32.5	43		7.2	43.4	39.9	47		4.1
	2003	12-19	2003	6.7	4.9	9.1	E	15.7	3.9	3.1	5.1		13
		20-19		11.1	8.1	15	E	15.8	8.5	6.6	10.9		12.9
		30-30		11.7	9	15		13.2	12.4	10.6	14.6		8.1
		40-49		23.4	19.3	28.2		9.7	23	20.3	26		6.3
		50+		47.1	41.9	52.4		5.7	52.1	49.2	55		2.9
	2005	12-19	2005	5.7	4.1	7.9	E	17.1	3.7	2.8	4.9		14
		20-19	2005	10.4	7.7	14	E	15.2	7.3	5.8	9.2		11.6
		30-30	2005	14	11	17.6		12.1	11.1	9.5	12.9		7.8
		40-49	2005	24.5	19.8	29.8		10.5	22.7	20.1	25.6		6.2
		50+	2005	45.5	40.6	50.4		5.5	55.2	52.1	58.2		2.8
	2010	12-19	2010	5.1	3.3	7.9	E	23	4.5	2.8	7.1	E	23.7
		20-19	2010	13.3	8.5	20.2	E	22.5	5.9	4.1	8.3	E	17.9
		30-30	2010	13	7.9	20.6	E	24.8	10	7.7	12.9		13
		40-49	2010	18.2	12.6	25.6	E	18.3	20.7	15.7	26.7		13.6
		50+	2010	50.4	42.9	58		7.7	58.9	53.3	64.4		4.8
	2014	12-19	2014	5.4	3.1	9.2	E	28.1	3.7	2.4	5.6	E	22.4
		20-19	2014	6.8	4.3	10.7	E	23.4	6.9	4.8	9.9	E	18.4
		30-30	2014	10.9	7	16.6	E	22.4	9	6.5	12.3	E	16.2
		40-49	2014	8.2	5.2	12.6	E	22.6	13.8	10.8	17.5		12.3
		50+	2014	68.7	62.1	74.7		4.7	66.6	62.1	70.8		3.3
	2015-2016	12-19	2015-2016	6.6	4.7	9.3	E	17.3	2.4	1.6	3.6	E	21
		20-19	2015-2016	11.2	7.5	16.5	E	20.4	7.3	5.7	9.4		13.1
		30-30	2015-2016	12.7	9.5	16.9		14.7	11.2	9.6	13.1		7.9
		40-49	2015-2016	15.7	12.2	19.8		12.4	17	14.3	20.2		8.9
		50+	2015-2016	53.7	48.8	58.6		4.7	62.1	58.9	65.2		2.6
